# Supplementary material for: Nanoparticle-Encapsulated Epirubicin Efficacy in the Inhibition of Growth of Orthotopic Ovarian Patient-Derived Xenograft in Immunocompromised Mice
Source: Int J Mol Sci. 2024 Jan 4;25(1):645. doi: 10.3390/ijms25010645 (PMC10779551; doi:10.3390/ijms25010645)
Supplement: Supplementary file 1 [file ijms-25-00645-s001.zip]

Archive with 1 entries (1 files):
- ijms-2789478-supplementary.pdf
